# Supplementary material for: Proteomic and functional profiling of platelet-derived extracellular vesicles released under physiological or tumor-associated conditions
Source: Cell Death Discov. 2022 Nov 26;8:467. doi: 10.1038/s41420-022-01263-3 (PMC9701234; doi:10.1038/s41420-022-01263-3)
Supplement: Supplementary file 2 — table s2 [file 41420_2022_1263_MOESM2_ESM.xlsx]

## Sheet: MDA vs CTRL
TABLE S2 Canonical Pathways for PEVs-BCC vs PEVs-THR
Ingenuity Canonical Pathways	-log(p-value)	zScore	Ratio	Molecules
Breast Cancer Regulation by Stathmin1	0		0.00172	F2RL3
Hepatic Fibrosis Signaling Pathway	0.321		0.00271	CALM1 (includes others)
Sirtuin Signaling Pathway	0.407		0.00353	LDHA
Senescence Pathway	0.421		0.00368	CALM1 (includes others)
Colorectal Cancer Metastasis Signaling	0.456		0.00407	SRC
Insulin Secretion Signaling Pathway	0.466		0.00418	SRC
Huntington's Disease Signaling	0.473		0.00427	CLTC
Systemic Lupus Erythematosus Signaling	0.497		0.00457	FCER1G
Gap Junction Signaling	0.541		0.00515	SRC
Superpathway of Inositol Phosphate Compounds	0.543		0.00518	PIP4K2A
Adrenomedullin signaling pathway	0.544		0.00521	CALM1 (includes others)
RAR Activation	0.544		0.00521	SRC
Natural Killer Cell Signaling	0.546		0.00524	FCER1G
ILK Signaling	0.558		0.00541	ILK
PI3K/AKT Signaling	0.562		0.00546	ILK
Synaptic Long Term Depression	0.562		0.00546	GNAZ
B Cell Receptor Signaling	0.566		0.00552	CALM1 (includes others)
Acute Phase Response Signaling	0.57		0.00559	FGG
Dendritic Cell Maturation	0.581		0.00575	FCER1G
Xenobiotic Metabolism CAR Signaling Pathway	0.587		0.00585	SRC
T Cell Exhaustion Signaling Pathway	0.592		0.00592	FCER1G
Mitochondrial Dysfunction	0.601		0.00606	AIFM1
Erythropoietin Signaling	0.603		0.0061	SRC
Glioblastoma Multiforme Signaling	0.608		0.00617	SRC
Dopamine-DARPP32 Feedback in cAMP Signaling	0.615		0.00629	CALM1 (includes others)
Aldosterone Signaling in Epithelial Cells	0.627		0.00649	HSPB1
Gαq Signaling	0.629		0.00654	CALM1 (includes others)
D-myo-inositol-5-phosphate Metabolism	0.632		0.00658	PIP4K2A
eNOS Signaling	0.632		0.00658	CALM1 (includes others)
Gustation Pathway	0.634		0.00662	PDE5A
PKCθ Signaling in T Lymphocytes	0.637		0.00667	FCER1G
Endocannabinoid Cancer Inhibition Pathway	0.658		0.00704	SRC
Corticotropin Releasing Hormone Signaling	0.661		0.00709	CALM1 (includes others)
Cardiac β-adrenergic Signaling	0.663		0.00714	PDE5A
Ovarian Cancer Signaling	0.669		0.00725	SRC
Insulin Receptor Signaling	0.674		0.00735	CRKL
PTEN Signaling	0.674		0.00735	ILK
STAT3 Pathway	0.677		0.00741	SRC
PI3K Signaling in B Lymphocytes	0.68		0.00746	CALM1 (includes others)
MSP-RON Signaling In Cancer Cells Pathway	0.683		0.00752	SRC
Iron homeostasis signaling pathway	0.689		0.00763	PCBP1
14-3-3-mediated Signaling	0.704		0.00794	SRC
IL-6 Signaling	0.704		0.00794	HSPB1
Synaptic Long Term Potentiation	0.704		0.00794	CALM1 (includes others)
Gαi Signaling	0.707		0.008	SRC
Phagosome Formation	0.717		0.0082	FCER1G
RhoA Signaling	0.72		0.00826	MSN
CCR3 Signaling in Eosinophils	0.723		0.00833	CALM1 (includes others)
HGF Signaling	0.726		0.0084	CRKL
Glucocorticoid Receptor Signaling	0.727		0.0044	FGG,SRC
IL-15 Production	0.73		0.00847	SRC
p38 MAPK Signaling	0.73		0.00847	HSPB1
Cholecystokinin/Gastrin-mediated Signaling	0.733		0.00855	SRC
Fc Epsilon RI Signaling	0.733		0.00855	FCER1G
Endocannabinoid Developing Neuron Pathway	0.74		0.0087	SRC
fMLP Signaling in Neutrophils	0.74		0.0087	CALM1 (includes others)
Apelin Endothelial Signaling Pathway	0.743		0.00877	CALM1 (includes others)
Glioma Signaling	0.761		0.00917	CALM1 (includes others)
Type I Diabetes Mellitus Signaling	0.768		0.00935	FCER1G
Gαs Signaling	0.772		0.00943	SRC
Paxillin Signaling	0.772		0.00943	SRC
T Cell Receptor Signaling	0.776		0.00952	CALM1 (includes others)
FAK Signaling	0.783		0.00971	SRC
Chronic Myeloid Leukemia Signaling	0.787		0.0098	CRKL
NER Pathway	0.787		0.0098	UBE2N
Neuropathic Pain Signaling In Dorsal Horn Neurons	0.795		0.01	SRC
Apoptosis Signaling	0.799		0.0101	AIFM1
VEGF Signaling	0.807		0.0103	SRC
Melanocyte Development and Pigmentation Signaling	0.82		0.0106	SRC
α-Adrenergic Signaling	0.82		0.0106	CALM1 (includes others)
Molecular Mechanisms of Cancer	0.826		0.00509	GNAZ,SRC
IL-1 Signaling	0.828		0.0109	GNAZ
Death Receptor Signaling	0.833		0.011	HSPB1
Regulation of IL-2 Expression in Activated and Anergic T Lymphocytes	0.842		0.0112	CALM1 (includes others)
Th17 Activation Pathway	0.846		0.0114	FCER1G
Communication between Innate and Adaptive Immune Cells	0.851		0.0115	FCER1G
FGF Signaling	0.865		0.0119	CRKL
Altered T Cell and B Cell Signaling in Rheumatoid Arthritis	0.87		0.012	FCER1G
Actin Nucleation by ARP-WASP Complex	0.89		0.0127	VASP
IL-3 Signaling	0.89		0.0127	CRKL
Macropinocytosis Signaling	0.906		0.0132	SRC
Antiproliferative Role of Somatostatin Receptor 2	0.917		0.0135	SRC
Caveolar-mediated Endocytosis Signaling	0.922		0.0137	SRC
Estrogen-Dependent Breast Cancer Signaling	0.922		0.0137	SRC
Regulation of Cellular Mechanics by Calpain Protease	0.922		0.0137	SRC
ERK5 Signaling	0.928		0.0139	SRC
Melatonin Signaling	0.939		0.0143	CALM1 (includes others)
T Helper Cell Differentiation	0.945		0.0145	FCER1G
Estrogen Receptor Signaling	0.969		0.00623	GNAZ,SRC
Role of PI3K/AKT Signaling in the Pathogenesis of Influenza	0.996		0.0164	CRKL
Endometrial Cancer Signaling	1		0.0167	ILK
Role of Macrophages, Fibroblasts and Endothelial Cells in Rheumatoid Arthritis	1.02		0.00664	CALM1 (includes others),SRC
Glutamate Receptor Signaling	1.03		0.0179	CALM1 (includes others)
EGF Signaling	1.04		0.0182	SRC
OX40 Signaling Pathway	1.04		0.0182	FCER1G
UVC-Induced MAPK Signaling	1.07		0.0196	SRC
CREB Signaling in Neurons	1.09		0.00513	CALM1 (includes others),F2RL3,GNAZ
G-Protein Coupled Receptor Signaling	1.09		0.00738	PDE5A,SRC
Allograft Rejection Signaling	1.1		0.0208	FCER1G
Protein Ubiquitination Pathway	1.1		0.00746	HSPB1,UBE2N
Systemic Lupus Erythematosus In B Cell Signaling Pathway	1.11		0.00755	CALM1 (includes others),SRC
PFKFB4 Signaling Pathway	1.11		0.0217	HK1
nNOS Signaling in Neurons	1.11		0.0217	CALM1 (includes others)
Graft-versus-Host Disease Signaling	1.13		0.0227	FCER1G
iNOS Signaling	1.13		0.0227	CALM1 (includes others)
tRNA Splicing	1.14		0.0233	PDE5A
Autoimmune Thyroid Disease Signaling	1.15		0.0238	FCER1G
Hematopoiesis from Pluripotent Stem Cells	1.15		0.0238	FCER1G
Signaling by Rho Family GTPases	1.15		0.008	GNAZ,MSN
Intrinsic Prothrombin Activation Pathway	1.16		0.0244	FGG
nNOS Signaling in Skeletal Muscle Cells	1.17		0.025	CALM1 (includes others)
Antiproliferative Role of TOB in T Cell Signaling	1.19		0.0263	FCER1G
Coagulation System	1.23		0.0286	FGG
Actin Cytoskeleton Signaling	1.24		0.00901	CRKL,MSN
Cytotoxic T Lymphocyte-mediated Apoptosis of Target Cells	1.25		0.0303	FCER1G
Systemic Lupus Erythematosus In T Cell Signaling Pathway	1.27		0.00926	FCER1G,MSN
Role of Osteoblasts, Osteoclasts and Chondrocytes in Rheumatoid Arthritis	1.28		0.00939	CALM1 (includes others),SRC
Sperm Motility	1.28		0.00939	CALM1 (includes others),SRC
Role of NFAT in Cardiac Hypertrophy	1.28		0.00948	CALM1 (includes others),SRC
Cardiac Hypertrophy Signaling (Enhanced)	1.29		0.00619	CALM1 (includes others),HSPB1,PDE5A
Axonal Guidance Signaling	1.31		0.0063	CRKL,GNAZ,VASP
HIF1α Signaling	1.32		0.00995	HK1,LDHA
Calcium Signaling	1.33		0.0101	CALM1 (includes others),TPM2
D-myo-inositol (1,4,5)-Trisphosphate Biosynthesis	1.37		0.04	PIP4K2A
Gluconeogenesis I	1.37		0.04	ENO2
Glycolysis I	1.39		0.0417	ENO2
Lipid Antigen Presentation by CD1	1.39		0.0417	FCER1G
Tumoricidal Function of Hepatic Natural Killer Cells	1.39		0.0417	AIFM1
Endothelin-1 Signaling	1.39		0.0109	GNAZ,SRC
NF-κB Signaling	1.43		0.0114	FCER1G,UBE2N
GNRH Signaling	1.45		0.0118	CALM1 (includes others),SRC
Wnt/β-catenin Signaling	1.45		0.0118	ILK,SRC
Tight Junction Signaling	1.47		0.012	JAM3,VASP
CXCR4 Signaling	1.48		0.0122	GNAZ,SRC
Protein Kinase A Signaling	1.54		0.00779	CALM1 (includes others),PDE5A,VASP
Epithelial Adherens Junction Signaling	1.55		0.0133	SRC,ZYX
Extrinsic Prothrombin Activation Pathway	1.56		0.0625	FGG
Relaxin Signaling	1.57		0.0136	GNAZ,PDE5A
Cdc42 Signaling	1.62		0.0145	FCER1G,SRC
Aryl Hydrocarbon Receptor Signaling	1.63		0.0146	HSPB1,SRC
Gα12/13 Signaling	1.66		0.0153	F2RL3,SRC
White Adipose Tissue Browning Pathway	1.68		0.0156	FCER1G,LDHA
p70S6K Signaling	1.68		0.0156	F2RL3,SRC
UDP-N-acetyl-D-galactosamine Biosynthesis II	1.68		0.0833	HK1
Cellular Effects of Sildenafil (Viagra)	1.69		0.0159	CALM1 (includes others),PDE5A
G Beta Gamma Signaling	1.72		0.0164	GNAZ,SRC
Reelin Signaling in Neurons	1.73		0.0165	CRKL,SRC
CD28 Signaling in T Helper Cells	1.76		0.0172	CALM1 (includes others),FCER1G
Glucose and Glucose-1-phosphate Degradation	1.76		0.1	HK1
Role of Tissue Factor in Cancer	1.77		0.0174	FGG,SRC
Synaptogenesis Signaling Pathway	1.79		0.00977	CALM1 (includes others),CRKL,SRC
GDP-glucose Biosynthesis	1.81		0.111	HK1
iCOS-iCOSL Signaling in T Helper Cells	1.83		0.0189	CALM1 (includes others),FCER1G
Neuregulin Signaling	1.86		0.0194	CRKL,SRC
Virus Entry via Endocytic Pathways	1.87		0.0196	CLTC,SRC
SAPK/JNK Signaling	1.87		0.0198	CRKL,FCER1G
Nitric Oxide Signaling in the Cardiovascular System	1.93		0.0213	CALM1 (includes others),PDE5A
CCR5 Signaling in Macrophages	1.95		0.0217	CALM1 (includes others),FCER1G
Trehalose Degradation II (Trehalase)	1.98		0.167	HK1
CTLA4 Signaling in Cytotoxic T Lymphocytes	1.99		0.0227	CLTC,FCER1G
RANK Signaling in Osteoclasts	2		0.023	CALM1 (includes others),SRC
PDGF Signaling	2.01		0.0233	CRKL,SRC
Phospholipase C Signaling	2.01		0.0118	CALM1 (includes others),FCER1G,SRC
Opioid Signaling Pathway	2.06		0.0123	CALM1 (includes others),CLTC,SRC
Pyruvate Fermentation to Lactate	2.06		0.2	LDHA
Chemokine Signaling	2.1		0.026	CALM1 (includes others),SRC
Cardiac Hypertrophy Signaling	2.11		0.0128	CALM1 (includes others),GNAZ,HSPB1
Ephrin B Signaling	2.16		0.0278	CAP1,GNAZ
Hypoxia Signaling in the Cardiovascular System	2.16		0.0278	LDHA,UBE2N
cAMP-mediated signaling	2.16		0.0133	CALM1 (includes others),PDE5A,SRC
Agrin Interactions at Neuromuscular Junction	2.2		0.0294	CTTN,SRC
Remodeling of Epithelial Adherens Junctions	2.23		0.0303	SRC,ZYX
Nur77 Signaling in T Lymphocytes	2.24		0.0308	CALM1 (includes others),FCER1G
Thrombin Signaling	2.28		0.0148	F2RL3,GNAZ,SRC
ERK/MAPK Signaling	2.29		0.0149	CRKL,HSPB1,SRC
Calcium-induced T Lymphocyte Apoptosis	2.31		0.0333	CALM1 (includes others),FCER1G
IL-8 Signaling	2.32		0.0153	LASP1,SRC,VASP
Clathrin-mediated Endocytosis Signaling	2.35		0.0156	CLTC,CTTN,SRC
Sertoli Cell-Sertoli Cell Junction Signaling	2.36		0.0158	ILK,JAM3,SRC
Ephrin Receptor Signaling	2.38		0.016	CRKL,GNAZ,SRC
RhoGDI Signaling	2.39		0.0161	GNAZ,MSN,SRC
Agranulocyte Adhesion and Diapedesis	2.45		0.017	CD99,JAM3,MSN
Role of NFAT in Regulation of the Immune Response	2.45		0.017	CALM1 (includes others),FCER1G,GNAZ
Tec Kinase Signaling	2.5		0.0178	FCER1G,GNAZ,SRC
Germ Cell-Sertoli Cell Junction Signaling	2.52		0.0181	ILK,SRC,ZYX
Granulocyte Adhesion and Diapedesis	2.59		0.019	CD99,JAM3,MSN
Androgen Signaling	2.78		0.0222	CALM1 (includes others),GNAZ,SRC
Fcγ Receptor-mediated Phagocytosis in Macrophages and Monocytes	3.25		0.0323	FYB1,SRC,VASP
GP6 Signaling Pathway	4.32	-1	0.0345	CALM1 (includes others),FCER1G,FGG,GP6
Integrin Signaling	5.87	-1.34164	0.0293	CRKL,CTTN,ILK,SRC,VASP,ZYX
Leukocyte Extravasation Signaling	7.5	-1	0.037	CD99,CRKL,CTTN,JAM3,MSN,SRC,VASP
